# Supplementary material for: Suspected Tumor-Related Hemorrhage as a Rare Complication of Stereotactic Body Radiotherapy in a Dog with Cranial Mediastinal Mass: A Case Report
Source: Vet Sci. 2025 Oct 13;12(10):982. doi: 10.3390/vetsci12100982 (PMC12567663; doi:10.3390/vetsci12100982)
Supplement: Supplementary file 1 [file vetsci-12-00982-s001.zip]

Archive with 1 entries (1 files):
- vetsci-3880685-supplementary.pdf
